# Supplementary material for: Association Between Physical Activity Timing and Metabolic Syndrome in Korea: A Functional Principal Component Approach
Source: Healthcare (Basel). 2025 Jun 10;13(12):1384. doi: 10.3390/healthcare13121384 (PMC12192572; doi:10.3390/healthcare13121384)
Supplement: Supplementary file 1 [file healthcare-13-01384-s001.zip]

Archive with 1 entries (1 files):
- healthcare-3587030-supplementary.pdf
